# Supplementary material for: Fate Mapping Quantifies the Dynamics of B Cell Development and Activation throughout Life
Source: Cell Rep. Author manuscript; Available in PMC 2021 Nov 26. (PMC8622872; doi:10.1016/j.celrep.2020.108376)
Supplement: 2 [file NIHMS1647629-supplement-2.zip]

Archive with 20 entries (17 files):
- DataS1/Supplementary Data/
- DataS1/Supplementary Data/.DS_Store
- DataS1/Supplementary Data/Datafiles/
- DataS1/Supplementary Data/Datafiles/counts_FM.csv
- DataS1/Supplementary Data/Datafiles/counts_LNGC.csv
- DataS1/Supplementary Data/Datafiles/counts_SPGC.csv
- DataS1/Supplementary Data/Datafiles/FM_as_sourceSpline.csv
- DataS1/Supplementary Data/Datafiles/ki67_FM.csv
- DataS1/Supplementary Data/Datafiles/ki67_LNGC.csv
- DataS1/Supplementary Data/Datafiles/ki67_SPGC.csv
- DataS1/Supplementary Data/Datafiles/Nfd_FM.csv
- DataS1/Supplementary Data/Datafiles/Nfd_LNGC.csv
- DataS1/Supplementary Data/Datafiles/Nfd_SPGC.csv
- DataS1/Supplementary Data/Datafiles/T1_as_sourceSpline.csv
- DataS1/Supplementary Data/Datafiles/T2_as_sourceSpline.csv
- DataS1/Supplementary Data/Parameters_table/
- DataS1/Supplementary Data/Parameters_table/Parameters-FMBcells.csv
- DataS1/Supplementary Data/Parameters_table/Parameters-LNGCBcells.csv
- DataS1/Supplementary Data/Parameters_table/Parameters-SPGCBcells.csv
- DataS1/Supplementary Data/README.txt
