# Supplementary material for: Fate Mapping Quantifies the Dynamics of B Cell Development and Activation throughout Life
Source: Cell Rep. Author manuscript; Available in PMC 2021 Nov 26. (PMC8622872; doi:10.1016/j.celrep.2020.108376)
Supplement: 2 [file NIHMS1647629-supplement-2.zip › DataS1/Supplementary Data/Datafiles/counts_FM.csv]

Lamis.ID	days.post.bmt	age.at.S1K	age.at.bmt	total_counts
591830	12	72	60	34009082.6458583
591831	12	72	60	24447160.5118883
591927	12	77	65	34211799.4626849
682687	12	113	99	29282481.2275266
682688	12	113	99	32416657.4639475
386203	21	91	70	28435517.5745762
397523	21	75	54	24732837.4175049
559343	28	79	51	28597312.4247979
559345	28	79	51	35726588.3720623
682691	28	108	80	32282612.6222876
682692	28	108	80	34447335.2962335
386217	33	103	70	46440272.4961453
397522	33	87	54	31192360.4545844
401432	33	78	45	36764540.2036896
682625	42	122	80	24329962.894113
488413	68	140	72	35186343.480135
559344	68	119	51	35655923.6963181
559409	68	119	51	29815746.2323227
320998	110	294	184	41334112.1248693
358352	110	231	121	55993021.4503168
405144	110	150	40	38568285.6588243
591924	147	217	70	37366629.3542873
591925	147	217	70	52216248.5856383
591926	147	217	70	34069693.200947
358353	152	273	121	47525909.3746575
405142	152	192	40	45802037.6153899
405143	152	273	121	37197141.4637526
599410	210	261	51	20236531.6898084
599411	210	261	51	33846251.3221553
559411	238	289	51	20736454.7130211
203491	264	442	178	49736148.7996382
233207	264	382	118	59112312.8669808
256767	264	330	66	62519995.7895529
358351	334	455	121	76318249.5086286
405145	334	374	40	76409290.3025596
405146	334	374	40	68486088.0451973
486691	378	442	64	29539788.5052477
378547	403	456	53	69614312.3941383
408561	434	524	90	41654524.4578439
408562	434	524	90	36293473.3374654
408560	476	566	90	37072970.3532138
