# Supplementary material for: Fate Mapping Quantifies the Dynamics of B Cell Development and Activation throughout Life
Source: Cell Rep. Author manuscript; Available in PMC 2021 Nov 26. (PMC8622872; doi:10.1016/j.celrep.2020.108376)
Supplement: 2 [file NIHMS1647629-supplement-2.zip › DataS1/Supplementary Data/Datafiles/counts_LNGC.csv]

Lamis.ID	days.post.bmt	age.at.S1K	age.at.bmt	total_counts
591830	12	72	60	125321.425297592
386203	21	91	70	53387.0774906489
397523	21	75	54	95852.5768466126
559343	28	79	51	63944.3624419888
559345	28	79	51	108199.903045261
386217	33	103	70	75530.6370421802
397522	33	87	54	116267.837541163
401432	33	78	45	76813.0817371679
488413	68	140	72	60133.1934339799
559344	68	119	51	52027.0657124268
559409	68	119	51	146763.225278267
320998	110	294	184	172943.827972367
358352	110	231	121	117570.055764038
405144	110	150	40	173773.486731803
358353	152	273	121	72186.9551919254
405142	152	192	40	39216.0323569973
405143	152	273	121	41679.9890375919
203491	264	442	178	1861094.58837958
233207	264	382	118	1999133.93020282
256767	264	330	66	1507208.78274268
358351	334	455	121	83574.6901500326
405145	334	374	40	203677.504054368
378547	403	456	53	102398.963438225
