# Supplementary material for: Fate Mapping Quantifies the Dynamics of B Cell Development and Activation throughout Life
Source: Cell Rep. Author manuscript; Available in PMC 2021 Nov 26. (PMC8622872; doi:10.1016/j.celrep.2020.108376)
Supplement: 2 [file NIHMS1647629-supplement-2.zip › DataS1/Supplementary Data/Datafiles/counts_SPGC.csv]

Lamis.ID	days.post.bmt	age.at.S1K	age.at.bmt	total_counts
591831	12	72	60	51477.5210356277
591927	12	77	65	125383.304940375
386203	21	91	70	21792.2416014358
397523	21	75	54	19668.1965105273
559343	28	79	51	51196.7419093074
559345	28	79	51	159064.162644023
386217	33	103	70	134512.965716285
397522	33	87	54	76015.8284226394
401432	33	78	45	44253.1833407893
488413	68	140	72	57054.4142374348
559344	68	119	51	104462.829881031
559409	68	119	51	68562.6545587222
320998	110	294	184	101648.017223049
358352	110	231	121	708571.480248879
405144	110	150	40	124266.978025161
358353	152	273	121	155057.535522944
405142	152	192	40	191505.901296744
405143	152	273	121	247312.138534187
233207	264	382	118	174505.809502747
256764	264	330	66	225222.626030319
256767	264	330	66	264648.616364723
405145	334	374	40	187432.857751857
405146	334	374	40	141501.028594015
378547	403	456	53	211329.867501723
