# Supplementary material for: Fate Mapping Quantifies the Dynamics of B Cell Development and Activation throughout Life
Source: Cell Rep. Author manuscript; Available in PMC 2021 Nov 26. (PMC8622872; doi:10.1016/j.celrep.2020.108376)
Supplement: 2 [file NIHMS1647629-supplement-2.zip › DataS1/Supplementary Data/Datafiles/FM_as_sourceSpline.csv]

Lamis.ID	days.post.bmt	age.at.S1K	age.at.bmt	total_counts	fd	host_ki67_source	donor_ki67_source
591830	12	72	60	34009082.6458583	0.007668768515133	0.239800115163048	0.885161354343496
591831	12	72	60	24447160.5118883	0.00664822708462	0.251128839389318	0.916284292413677
591927	12	77	65	34211799.4626849	0.005815664362763	0.189036145556249	0.813904973085075
386203	21	91	70	28435517.5745762	0.239154352887095	0.088115772162588	0.403893532147066
397523	21	75	54	24732837.4175049	0.287036703773319	0.120823415489405	0.580579770393157
559343	28	79	51	28597312.4247979	0.298726642784928	0.164264487257037	0.568202444896544
559345	28	79	51	35726588.3720623	0.204841300301767	0.168885664178652	0.544277700790065
386217	33	103	70	46440272.4961453	0.560677157375015	0.053909435359721	0.275805906989106
397522	33	87	54	31192360.4545844	0.450870938051218	0.046185610666248	0.196871643914364
401432	33	78	45	36764540.2036896	0.589556875540543	0.039783439858589	0.143211469338116
488413	68	140	72	35186343.480135	0.768864164516512	0.068399170622483	0.17185766718427
559344	68	119	51	35655923.6963181	0.446590430109724	0.156004024607579	0.265806213191751
559409	68	119	51	29815746.2323227	0.597165239134292	0.123366506679806	0.245880032198683
320998	110	294	184	41334112.1248693	0.770766669121129	0.160512774973611	0.202636340602304
358352	110	231	121	55993021.4503168	0.821315475350959	0.110603910481629	0.165542523282104
405144	110	150	40	38568285.6588243	0.696386830236387	0.144596501109651	0.186592246975626
358353	152	273	121	47525909.3746575	0.875772038856328	0.070650704895589	0.104387832337871
405142	152	192	40	45802037.6153899	0.935008793607108	0.151498564532653	0.177819499251164
405143	152	273	121	37197141.4637526	0.671631214176812	0.184045024297985	0.21495215288398
203491	264	442	178	49736148.7996382	0.780808865623827	0.102966956929934	0.111487398205434
233207	264	382	118	59112312.8669808	0.732589532003393	0.12971277021584	0.140783089083233
256764	264	330	66	208392448.600601	0.653748786785344	0.110631626129163	0.112153029811194
256767	264	330	66	62519995.7895529	0.623719358354866	0.114809139682432	0.115200484521461
358351	334	455	121	76318249.5086286	0.916028860028628	0.279244286952197	0.28021087692916
405145	334	374	40	76409290.3025596	0.629905770862924	0.197251117865576	0.172013021206773
405146	334	374	40	68486088.0451973	0.702803998818871	0.178226049396277	0.179753264030565
378547	403	456	53	69614312.3941383	0.725217366569288	0.100527075622351	0.09883600237565
