# Supplementary material for: Fate Mapping Quantifies the Dynamics of B Cell Development and Activation throughout Life
Source: Cell Rep. Author manuscript; Available in PMC 2021 Nov 26. (PMC8622872; doi:10.1016/j.celrep.2020.108376)
Supplement: 2 [file NIHMS1647629-supplement-2.zip › DataS1/Supplementary Data/Datafiles/ki67_FM.csv]

Lamis.ID	days.post.bmt	age.at.S1K	age.at.bmt	host_ki67_FM	donor_ki67_FM
591830	12	72	60	0.239800115163048	0.885161354343496
591831	12	72	60	0.251128839389318	0.916284292413677
591927	12	77	65	0.189036145556249	0.813904973085075
682687	12	113	99	0.121995402696277	0.701586558809937
682688	12	113	99	0.100991288053086	0.712150371415828
386203	21	91	70	0.088115772162588	0.403893532147066
397523	21	75	54	0.120823415489405	0.580579770393157
559343	28	79	51	0.164264487257037	0.568202444896544
559345	28	79	51	0.168885664178652	0.544277700790065
682691	28	108	80	0.050757387685803	0.163417326403343
682692	28	108	80	0.076964193973668	0.317420605318355
386217	33	103	70	0.053909435359721	0.275805906989106
397522	33	87	54	0.046185610666248	0.196871643914364
401432	33	78	45	0.039783439858589	0.143211469338116
682625	42	122	80	0.111199216725055	0.261429694690565
488413	68	140	72	0.068399170622483	0.17185766718427
559344	68	119	51	0.156004024607579	0.265806213191751
559409	68	119	51	0.123366506679806	0.245880032198683
320998	110	294	184	0.160512774973611	0.202636340602304
358352	110	231	121	0.110603910481629	0.165542523282104
405144	110	150	40	0.144596501109651	0.186592246975626
591924	147	217	70	0.138542000680025	0.162307991810072
591925	147	217	70	0.177825568089966	0.201496903432132
591926	147	217	70	0.198001754933549	0.217807333910796
358353	152	273	121	0.070650704895589	0.104387832337871
405142	152	192	40	0.151498564532653	0.177819499251164
405143	152	273	121	0.184045024297985	0.21495215288398
599410	210	261	51	0.208570935972606	0.187924321701153
599411	210	261	51	0.169200184412284	0.161441459804846
559411	238	289	51	0.084852288190627	0.081498070913254
203491	264	442	178	0.102966956929934	0.111487398205434
233207	264	382	118	0.12971277021584	0.140783089083233
256767	264	330	66	0.114809139682432	0.115200484521461
358351	334	455	121	0.279244286952197	0.28021087692916
405145	334	374	40	0.197251117865576	0.172013021206773
405146	334	374	40	0.178226049396277	0.179753264030565
486691	378	442	64	0.038821185961342	0.036803193017234
378547	403	456	53	0.100527075622351	0.09883600237565
408561	434	524	90	0.098109733595959	0.104211177885773
408562	434	524	90	0.272969143632478	0.234786242875878
408560	476	566	90	0.061226098991649	0.048269861908208
