# Supplementary material for: Fate Mapping Quantifies the Dynamics of B Cell Development and Activation throughout Life
Source: Cell Rep. Author manuscript; Available in PMC 2021 Nov 26. (PMC8622872; doi:10.1016/j.celrep.2020.108376)
Supplement: 2 [file NIHMS1647629-supplement-2.zip › DataS1/Supplementary Data/Datafiles/ki67_LNGC.csv]

days.post.bmt	age.at.S1K	age.at.bmt	host_ki67_GC	donor_ki67_GC
12	72	60	0.997506234413966	1
21	91	70	0.97289156626506	0.499999999999998
21	75	54	0.958605664488017	0.88
28	79	51	0.979466119096509	0.9375
28	79	51	0.991202346041052	1
33	103	70	0.948228882833787	0.891304347826086
33	87	54	0.93904761904762	0.927007299270073
33	78	45	0.928315412186381	0.911111111111109
68	140	72	0.995780590717299	0.984177215189873
68	119	51	0.986910994764398	1
68	119	51	0.992378048780487	0.997607655502393
110	294	184	0.974747474747474	0.974533106960952
110	231	121	0.992518703241895	0.974545454545455
110	150	40	0.989304812834225	0.98867313915858
152	273	121	0.982378854625548	0.986301369863014
152	192	40	0.959183673469388	0.967213114754097
152	273	121	0.971698113207547	0.993055555555558
264	442	178	0.763975155279504	0.933978873239434
264	382	118	0.947194719471946	0.938230383973289
264	330	66	0.919298245614034	0.902714932126697
334	455	121	1	1
334	374	40	0.904191616766469	0.971358428805236
403	456	53	0.985507246376812	0.989440337909188
