# Supplementary material for: Fate Mapping Quantifies the Dynamics of B Cell Development and Activation throughout Life
Source: Cell Rep. Author manuscript; Available in PMC 2021 Nov 26. (PMC8622872; doi:10.1016/j.celrep.2020.108376)
Supplement: 2 [file NIHMS1647629-supplement-2.zip › DataS1/Supplementary Data/Datafiles/ki67_SPGC.csv]

days.post.bmt	age.at.S1K	age.at.bmt	host_ki67_GC	donor_ki67_GC
12	72	60	0.989010989010988	1
12	77	65	0.992727272727268	1
21	91	70	0.944444444444444	1
21	75	54	0.944444444444448	0.9375
28	79	51	0.945945945945945	0.972222222222224
28	79	51	0.963746223564954	1
33	103	70	0.904411764705882	0.92063492063492
33	87	54	0.903225806451613	0.979591836734694
33	78	45	0.599999999999998	0.833333333333334
68	140	72	1	0.989795918367347
68	119	51	0.978260869565218	0.987341772151898
68	119	51	1	1
110	294	184	0.888888888888892	1
110	231	121	0.992248062015501	0.995201535508636
110	150	40	0.967391304347828	0.985645933014354
152	273	121	0.939393939393942	0.955223880597015
152	192	40	1	0.978902953586496
152	273	121	0.972477064220184	0.990950226244342
264	382	118	0.92156862745098	0.921052631578945
264	330	66	0.807142857142857	0.943037974683546
264	330	66	0.902857142857142	0.958435207823959
334	374	40	0.960317460317459	0.987261146496817
334	374	40	1	1
403	456	53	1	0.994535519125684
