# Supplementary material for: Fate Mapping Quantifies the Dynamics of B Cell Development and Activation throughout Life
Source: Cell Rep. Author manuscript; Available in PMC 2021 Nov 26. (PMC8622872; doi:10.1016/j.celrep.2020.108376)
Supplement: 2 [file NIHMS1647629-supplement-2.zip › DataS1/Supplementary Data/Datafiles/Nfd_FM.csv]

Lamis.ID	days.post.bmt	age.at.S1K	age.at.bmt	Nfd
591830	12	72	60	0.058861161848605
591831	12	72	60	0.059990841570182
591927	12	77	65	0.048960247040147
682687	12	113	99	0.044530776724055
682688	12	113	99	0.085295226678036
386203	21	91	70	0.294767230185443
397523	21	75	54	0.349501670658543
559343	28	79	51	0.419278080634639
559345	28	79	51	0.351248754496961
682691	28	108	80	0.375528764619162
682692	28	108	80	0.342198823146726
386217	33	103	70	0.596485339111205
397522	33	87	54	0.513425763349731
401432	33	78	45	0.615395136344158
682625	42	122	80	0.477016256670209
488413	68	140	72	0.793307822925997
559344	68	119	51	0.695378122147594
559409	68	119	51	0.745884551562372
320998	110	294	184	0.950162412912453
358352	110	231	121	0.929350993782774
405144	110	150	40	0.902489775046661
591924	147	217	70	0.885898257139075
591925	147	217	70	0.920237450103604
591926	147	217	70	0.988812322798754
358353	152	273	121	0.962761476272929
405142	152	192	40	0.995102655255664
405143	152	273	121	0.95278766692693
599410	210	261	51	0.983231436687457
599411	210	261	51	0.988901453444917
559411	238	289	51	1.03051855885316
203491	264	442	178	1.06981591124369
233207	264	382	118	0.934391901485429
256767	264	330	66	1.03518957039402
358351	334	455	121	0.993277705282239
405145	334	374	40	1.04533802832569
405146	334	374	40	1.01930163855542
486691	378	442	64	1.06532731006805
378547	403	456	53	1.03618013544308
408561	434	524	90	1.00131842429841
408562	434	524	90	1.0242519806133
408560	476	566	90	1.01250262521903
