# Supplementary material for: Fate Mapping Quantifies the Dynamics of B Cell Development and Activation throughout Life
Source: Cell Rep. Author manuscript; Available in PMC 2021 Nov 26. (PMC8622872; doi:10.1016/j.celrep.2020.108376)
Supplement: 2 [file NIHMS1647629-supplement-2.zip › DataS1/Supplementary Data/Datafiles/Nfd_LNGC.csv]

Lamis.ID	days.post.bmt	age.at.S1K	age.at.bmt	Nfd
591830	12	72	60	0.081940592123915
386203	21	91	70	0.070002117326521
397523	21	75	54	0.062838652455682
559343	28	79	51	0.044599394673817
559345	28	79	51	0.081345705806569
386217	33	103	70	0.213195262166257
397522	33	87	54	0.235459074704126
401432	33	78	45	0.254546192793822
488413	68	140	72	0.589573247291733
559344	68	119	51	0.170492089197152
559409	68	119	51	0.485952497526706
320998	110	294	184	0.736222810309136
358352	110	231	121	0.654130364333398
405144	110	150	40	0.806081487673436
358353	152	273	121	0.618191994740871
405142	152	192	40	0.886148545849433
405143	152	273	121	0.816163798275944
203491	264	442	178	1.13786567415748
233207	264	382	118	0.822394883366032
256767	264	330	66	0.992233896408545
358351	334	455	121	0.536403311004258
405145	334	374	40	1.30139232284409
378547	403	456	53	0.900836165713833
