# Supplementary material for: Fate Mapping Quantifies the Dynamics of B Cell Development and Activation throughout Life
Source: Cell Rep. Author manuscript; Available in PMC 2021 Nov 26. (PMC8622872; doi:10.1016/j.celrep.2020.108376)
Supplement: 2 [file NIHMS1647629-supplement-2.zip › DataS1/Supplementary Data/Datafiles/Nfd_SPGC.csv]

Lamis.ID	days.post.bmt	age.at.S1K	age.at.bmt	Nfd
591831	12	72	60	0.468446683628218
591927	12	77	65	0.675747300690881
386203	21	91	70	0.326867029475674
397523	21	75	54	0.374325018936002
559343	28	79	51	0.34336982940199
559345	28	79	51	0.281181606375351
386217	33	103	70	0.33673625715871
397522	33	87	54	0.392609307353369
401432	33	78	45	0.800932555465211
488413	68	140	72	0.82204725130514
559344	68	119	51	0.5665405819179
559409	68	119	51	0.662520141633422
320998	110	294	184	1.03064632599607
358352	110	231	121	0.906580771319254
405144	110	150	40	0.898425220550475
358353	152	273	121	0.88164999725717
405142	152	192	40	0.962567907213278
405143	152	273	121	0.948927816808628
233207	264	382	118	0.775699619024035
256764	264	330	66	1.01744333619221
256767	264	330	66	1.14297481660187
405145	334	374	40	0.919305469606761
405146	334	374	40	0.852892270914608
378547	403	456	53	0.866926066473675
