# Supplementary material for: Fate Mapping Quantifies the Dynamics of B Cell Development and Activation throughout Life
Source: Cell Rep. Author manuscript; Available in PMC 2021 Nov 26. (PMC8622872; doi:10.1016/j.celrep.2020.108376)
Supplement: 2 [file NIHMS1647629-supplement-2.zip › DataS1/Supplementary Data/Datafiles/T1_as_sourceSpline.csv]

Lamis.ID	days.post.bmt	age.at.S1K	age.at.bmt	total_counts	fd	host_ki67_Tra	donor_ki67_Tra
591830	12	72	60	972529.055806359	0.130285714285714	0.997371879106439	1
591831	12	72	60	512898.425735186	0.110820700470465	0.995884773662551	1
591927	12	77	65	1020259.46795964	0.118783394985614	0.996268656716418	1
682687	12	113	99	1126713.49527136	0.273763201778766	0.969001148105626	0.996954314720812
682688	12	113	99	3336856.87705496	0.437346754419925	0.988073394495413	0.997639421658306
386203	21	91	70	2072041.91063448	0.811332904056664	0.946530147895336	0.981481481481482
397523	21	75	54	2012586.03139454	0.82127419657959	0.974763406940063	0.990160183066362
559343	28	79	51	1624364.65486401	0.712478559176672	0.986577181208054	0.99939813421607
559345	28	79	51	874049.540185335	0.583180147058824	0.986769570011025	0.998423955870764
682691	28	108	80	1437939.37093276	0.805546123372948	0.877182770663562	0.932274834902346
682692	28	108	80	1164073.24840764	0.835926449787836	0.962931034482758	0.991370558375634
386217	33	103	70	2961313.07941228	0.939968043825611	0.980988593155893	0.987858183584264
397522	33	87	54	1269785.5282993	0.878161888701518	0.923875432525952	0.954392702832453
401432	33	78	45	2279553.51394996	0.958013544018059	0.860215053763441	0.962770970782281
682625	42	122	80	537819.290780142	0.69848661233993	0.937258687258687	0.99
488413	68	140	72	827984.791982286	0.969187675070028	0.945454545454545	0.999421965317919
559344	68	119	51	709095.614814559	0.642226748133062	0.979127134724858	0.996828752642706
559409	68	119	51	760252.564154538	0.800613496932515	0.993846153846154	1
320998	110	294	184	550555.097809909	0.811194653299916	0.986725663716814	0.997940267765191
358352	110	231	121	412606.62349877	0.883751651254954	0.965909090909091	1
405144	110	150	40	648995.646031739	0.771628498727735	0.983286908077994	0.998351195383347
591924	147	217	70	1402703.01017883	0.694097616345062	0.99165120593692	0.996729354047424
591925	147	217	70	962145.022024058	0.708547888774459	0.975265017667844	0.995639534883721
591926	147	217	70	1706543.36239147	0.581691494473811	0.991958644457209	0.998347790169351
358353	152	273	121	760431.865828092	0.90964590964591	0.864864864864865	0.98255033557047
405142	152	192	40	2251290.74806859	0.93961038961039	0.967741935483871	0.997926744989634
405143	152	273	121	1953016.46369725	0.704911742133538	0.980494148244473	0.997278170930865
599410	210	261	51	2435260.9427972	0.828957680250784	0.962199312714777	0.998581895532971
599411	210	261	51	585910.0829897	0.638022366097705	0.991869918699187	0.99169741697417
559411	238	289	51	484649.015450776	0.717948717948718	0.931818181818182	0.948051948051948
203491	264	442	178	339570.44906826	0.72985347985348	0.766101694915254	0.969887076537014
233207	264	382	118	636338.950036575	0.784028126569563	0.83953488372093	0.976297245355541
256767	264	330	66	864186.492136174	0.602517042475092	0.955145118733509	0.974760661444735
358351	334	455	121	2290245.09382675	0.922228350799779	0.985815602836879	0.999102870813397
405145	334	374	40	1178244.00685708	0.602585722315908	0.992927864214993	0.995335820895522
405146	334	374	40	1428895.90089564	0.689495603887089	0.994038748137109	0.995973154362416
486691	378	442	64	497777.8125	0.52914798206278	0.802976190476191	0.880826271186441
378547	403	456	53	669094.231658278	0.699895068205666	0.986013986013986	0.995502248875562
408561	434	524	90	1165177.19695073	0.935483870967742	0.94375	0.91853448275862
408562	434	524	90	1666287.57191878	0.807006232538148	0.993318485523385	0.996271637816245
408560	476	566	90	673229.888268156	0.978879436784981	0.569444444444444	0.680851063829787
