# Supplementary material for: Fate Mapping Quantifies the Dynamics of B Cell Development and Activation throughout Life
Source: Cell Rep. Author manuscript; Available in PMC 2021 Nov 26. (PMC8622872; doi:10.1016/j.celrep.2020.108376)
Supplement: 2 [file NIHMS1647629-supplement-2.zip › DataS1/Supplementary Data/Datafiles/T2_as_sourceSpline.csv]

Lamis.ID	days.post.bmt	age.at.S1K	age.at.bmt	total_counts	fd	host_ki67_Tra	donor_ki67_Tra
591830	12	72	60	1178453.02219275	0.053882619678293	0.941457393704362	1
591831	12	72	60	662470.543072063	0.057607075114727	0.935775997113867	1
591927	12	77	65	900328.136451358	0.04807691624487	0.828751493987866	0.980624135241855
682687	12	113	99	1547406.88277838	0.126362547088651	0.660629870687471	0.937429941510168
682688	12	113	99	3382917.01504946	0.347773243842319	0.791990389727384	0.947792928374683
386203	21	91	70	3828927.9899671	0.643045989934256	0.56190927540149	0.764941929095374
397523	21	75	54	4359347.2259152	0.719158370245909	0.713431393352363	0.865412296872431
559343	28	79	51	930902.628529714	0.628331726466513	0.865932453105672	0.972857020663798
559345	28	79	51	820335.378341244	0.451872203282796	0.845944509382053	0.951635008428171
682691	28	108	80	2049455.89619093	0.759309275320963	0.473817528065049	0.588114106315367
682692	28	108	80	2186703.66472011	0.790682887077076	0.718226544372166	0.852568266459833
386217	33	103	70	2374068.0243637	0.913882410995318	0.560489446280761	0.778644480916954
397522	33	87	54	1096894.79662258	0.827513618436868	0.516534593620981	0.69758447889961
401432	33	78	45	1407799.31216086	0.907264011868405	0.462887639080571	0.671888685616911
682625	42	122	80	902109.215879584	0.580027189911236	0.81087564995125	0.900254351537138
488413	68	140	72	449132.193413554	0.959914402407385	0.577293477279099	0.904645840517582
559344	68	119	51	440834.324637427	0.531401593941436	0.875226275378222	0.926475794001716
559409	68	119	51	431615.019252175	0.737678051041638	0.834094566572543	0.950399104676869
320998	110	294	184	542485.684137126	0.739307040082568	0.836212375381126	0.886994169589678
358352	110	231	121	447549.592976837	0.851130492160279	0.813780159173585	0.839872398126713
405144	110	150	40	398625.99287889	0.689877621038087	0.8046739225597	0.895908154908349
591924	147	217	70	1090711.622068	0.675025563651027	0.917079056939899	0.944763290256962
591925	147	217	70	1569107.79507381	0.650951231599003	0.865166037657355	0.899764682317343
591926	147	217	70	2635275.49717349	0.559869548725032	0.934359584093709	0.936619088589646
358353	152	273	121	3226855.1235902	0.910435346166615	0.615316689499366	0.730384553684783
405142	152	192	40	6345067.33151656	0.941795659610145	0.898390589251133	0.923499148265991
405143	152	273	121	5459036.18763728	0.669934961632843	0.909269759842616	0.937582820893881
599410	210	261	51	1922788.77175365	0.800026600411388	0.840247702390152	0.932789371494652
599411	210	261	51	1128733.68384173	0.571792689101505	0.868519620210433	0.889613694582263
559411	238	289	51	719168.184304479	0.691501578121233	0.559759750813111	0.565785175589912
203491	264	442	178	824847.861863052	0.741823104649231	0.608838621307734	0.639589216840978
233207	264	382	118	1625224.06448503	0.704379531750817	0.610968248562421	0.706665388281287
256767	264	330	66	2093556.47549776	0.534459667534242	0.603545704597582	0.646903477916869
358351	334	455	121	1539223.79229416	0.873547444081397	0.980529548056493	0.980270540531258
405145	334	374	40	778867.002406396	0.46291210770131	0.865628933290348	0.891771673873298
405146	334	374	40	1028253.92561563	0.557072110312622	0.883982705663707	0.914191166920578
486691	378	442	64	1078106.00410873	0.489763816205524	0.352316331729825	0.42531702346487
378547	403	456	53	472352.636116186	0.666457779931766	0.730500561564332	0.818685975930481
408561	434	524	90	1573819.89768519	0.920316273506501	0.383038440929467	0.487729622102155
408562	434	524	90	2192655.97384669	0.767329944319875	0.900194991607532	0.91731066597241
408560	476	566	90	1281830.3575221	0.987774814986542	0.350487261935734	0.320640861042694
