# Supplementary material for: Fate Mapping Quantifies the Dynamics of B Cell Development and Activation throughout Life
Source: Cell Rep. Author manuscript; Available in PMC 2021 Nov 26. (PMC8622872; doi:10.1016/j.celrep.2020.108376)
Supplement: 2 [file NIHMS1647629-supplement-2.zip › DataS1/Supplementary Data/Parameters_table/Parameters-FMBcells.csv]

Model: Simple Homogeneous, Source: T1 B cells
	mean	2.5%	97.5%
Pool size at t0: N0 – log transformed	16.7835137009242	16.2958943037703	17.216620031493
Ki67 proportion at t0	0.226629406704572	0.01708339635219	0.500912742620626
Rate of daily influx	0.706147970672185	0.563672197716787	0.866324262160256
Rate of cell division	0.006767777064019	0.002897794032856	0.012135391900104
Rate of turnover	0.022905128007816	0.018516946656999	0.028475103514731
Rate of Ki67 loss	5.58426393606698	4.16251806823206	7.01159488202314
Errors estimated from the model fits to Counts, Normalised chimerism, Ki67 proportions in Donor- and in Host- derived FM B cells.
sigma1	0.310989571578934	0.249837501046389	0.392982970436058
sigma2	0.464783119838209	0.372379317711699	0.58349725502644
sigma3	0.589811562302205	0.468889324290314	0.749058291040609
sigma4	0.548183717488558	0.442395950198315	0.686543900787505
Model: Kinetic Heterogeneity, Source: T1 B cells
	mean	2.5%	97.5%
Pool size at t0: N0 – log transformed	17.5103040370925	16.6775955913487	18.9313251006422
Ki67 proportion within transient subset at t0	0.225268480119456	0.015978902432509	0.507257104636565
Ki67 proportion within persistent subset at t0	0.225872617915369	0.020464300482343	0.481762594582969
Rate of daily influx	0.781705231426198	0.603024465487444	0.969822429370085
The proportion of transient subset within source – T1 B cells at t0	0.151258846948956	0.004706873523184	0.378566072836318
Rate of cell division within persistent subset	0.006720730728302	0.002597403052613	0.012138827505652
Rate of cell division within transient subset	0.454870238784204	0.025883851252752	1.18293747019941
Rate of net loss within persistent subset	0.015146855425626	0.011274573451072	0.019448808496896
Rate of net loss within transient subset	0.402031045461939	0.067858310777659	1.13179661849167
The proportion of transient subset within FM B cells at t0	0.475856802718268	0.074671602211019	0.88321825448042
Rate of Ki67 loss	5.34018171535379	3.83581865117709	6.78749607957866
Errors estimated from the model fits to Counts, Normalised chimerism, Ki67 proportions in Donor- and in Host- derived FM B cells.
sigma1	0.309010875657099	0.246575810168434	0.388346587244547
sigma2	0.476798715311548	0.379759788508323	0.600589863235993
sigma3	0.580484759155706	0.46246094257245	0.736946758404793
sigma4	0.549152400275538	0.441545964675081	0.683807201480691
Model: Time-dependent Division, Source: T1 B cells	mean	2.5%	97.5%
Pool size at t0: N0 – log transformed	15.445947049275	12.599694478696	16.9986913647358
Ki67 proportion at t0	0.230237918266511	0.024810423659172	0.502563966962026
Rate of daily influx	0.902819537416743	0.710516646646422	1.08185326501507
Rate of turnover	0.0226052001088	0.018801073025109	0.027046034028134
Rate with which division varies with host age	0.139513223837326	0.000463274344999	0.25688253131154
Rate of division at t0	0.154214422246764	0.004367239213885	0.446616909013184
Rate of Ki67 loss	7.01643432746884	5.69677862420673	8.19563243785886
Errors estimated from the model fits to Counts, Normalised chimerism, Ki67 proportions in Donor- and in Host- derived FM B cells.
sigma1	0.329334012341773	0.259793771522258	0.419681449414512
sigma2	0.478322009111986	0.377700052620134	0.609424597672373
sigma3	0.565710481818237	0.453326635021478	0.713789107877182
sigma4	0.537737108089125	0.431859654398151	0.681653053843875
Model: Time-dependent influx, Source: T1 B cells	mean	2.5%	97.5%
Pool size at t0: N0 – log transformed	17.0097510702834	16.5345342919735	17.4402847395681
Ki67 proportion at t0	0.224991355990092	0.017529767728744	0.501050500926683
Rate of daily influx at t0	0.643638414732075	0.501701251105533	0.814313312894267
Rate of cell division	0.005928765674853	0.002061794954102	0.011012593140401
Rate of turnover	0.024546927061316	0.019595966163832	0.030728555494795
Rate of Ki67 loss	5.53415258499113	4.13714465729704	6.9184614025284
Rate with which source influx changes with host age	0.000901021429605	4.41440406871429E-05	0.001748976929925
Errors estimated from the model fits to Counts, Normalised chimerism, Ki67 proportions in Donor- and in Host- derived FM B cells.
sigma1	0.30301904894681	0.240928521427087	0.382954533122043
sigma2	0.456946366730857	0.364236979319576	0.573534572177042
sigma3	0.591230914560816	0.474347055407533	0.749651715905262
sigma4	0.548045489726972	0.442034626656459	0.688756872464185
Model: Time-dependent turnover, Source: T1 B cells	mean	2.5%	97.5%
Pool size at t0: N0 – log transformed	16.9576953642602	16.4115294099898	17.4474341537016
Ki67 proportion at t0	0.227545332931039	0.018930864486606	0.506433468879346
Rate of daily influx	0.881704186517643	0.754211665267906	1.02420143368304
Rate of cell division	0.004161217324816	0.000824561169132	0.008703131999967
Rate with which turnover varies with host age	0.000832747164669	0.000196297615437	0.001520196126404
Rate of turnover at t0	0.029782384380788	0.024221780903088	0.036208620680873
Rate of Ki67 loss	5.79482354908795	4.44597132172764	7.17246917563273
Errors estimated from the model fits to Counts, Normalised chimerism, Ki67 proportions in Donor- and in Host- derived FM B cells.
sigma1	0.302473039424506	0.242362926007808	0.381910966207276
sigma2	0.071117643457365	0.056935695001023	0.090103807598138
sigma3	0.574881757474281	0.4596293384272	0.726261002815286
sigma4	0.531930199222358	0.427767859166639	0.66879049653311
