# Supplementary material for: Fate Mapping Quantifies the Dynamics of B Cell Development and Activation throughout Life
Source: Cell Rep. Author manuscript; Available in PMC 2021 Nov 26. (PMC8622872; doi:10.1016/j.celrep.2020.108376)
Supplement: 2 [file NIHMS1647629-supplement-2.zip › DataS1/Supplementary Data/Parameters_table/Parameters-LNGCBcells.csv]

Model: Simple Homogeneous, Source: FM B cells
	mean	2.5%	97.5%
Pool size at t0: N0 – log transformed	11.3342153874471	9.60124601650664	12.3248667200869
Ki67 proportion at t0	0.896938531060051	0.800594157114076	0.983951276570189
Rate of daily influx	7.74338524316579E-05	4.58772340318353E-05	0.000125915579327
Rate of cell division	1.63945107131834	1.18408374522809	2.18733415183787
ΔYFP – change in proportions of YFP+ cells	0.358946021303609	0.247916478717476	0.435824726137939
Rate of Ki67 loss	5.33871593542804	3.92217468024739	6.82242148984307
Errors estimated from the model fits to Counts, Normalised chimerism, Ki67 proportions in Donor- and in Host- derived LNGC B cells.
sigma1	1.09269424475302	0.821102396263923	1.44724085863818
sigma2	0.643843461690398	0.478846026266151	0.881584659183841
sigma3	0.290839497649365	0.216280434423784	0.396340123894838
sigma4	0.158046158058281	0.11525151105488	0.218466265377834
Model: Kinetic Heterogeneity, Source: FM B cells
	mean	2.5%	97.5%
Pool size at t0: N0 – log transformed	11.3651587309448	9.52885898536287	12.3848691368777
Ki67 proportion within transient subset at t0	0.799139153518938	0.708137293986954	0.893697092954573
Ki67 proportion within persistent subset at t0	0.798426885887819	0.699428523417034	0.907133131330208
Rate of daily influx	9.46948543847121E-05	4.45143258141184E-05	0.000186711064181
The proportion of transient subset within source – T1 B cells at t0	0.492848476153154	0.065622668331531	0.885663263881781
Rate of cell division within persistent subset	1.4686770026806	1.01207033985903	1.90252072906762
Rate of cell division within transient subset	1.73568264128797	1.33985149179776	2.242693725318
ΔYFP – change in proportions of YFP+ cells	0.344569596379174	0.22293852317937	0.424962778920578
Rate of net loss within transient subset	0.011611742706872	0.003572411792133	0.018962454467967
Rate of net loss within persistent subset	0.278989942526664	0.017664050664527	1.15988276588448
Rate of Ki67 loss	6.01249301598911	4.66235652123482	7.42733973189988
Errors estimated from the model fits to Counts, Normalised chimerism, Ki67 proportions in Donor- and in Host- derived LNGC B cells.
sigma1	1.07965444606711	0.817309389472182	1.42827750522587
sigma2	0.65812266956116	0.484981988222378	0.857630467627592
sigma3	0.173917440193938	0.127950676942107	0.239145532515948
sigma4	0.155569962222663	0.117310917864331	0.21155172213503
Model: Time-dependent Division, Source: FM B cells	mean	2.5%	97.5%
Pool size at t0: N0 – log transformed	11.2980099902257	9.85881772694744	12.271049320199
Ki67 proportion at t0	0.896829567360356	0.799328348769888	0.982333445635295
Rate of daily influx	6.30651537814599E-05	3.38374657636531E-05	0.000113187443888
Rate of turnover	1.59998029556808	1.13587945227574	2.1498899844669
Rate with which division varies with host age	-1.97173487845253E-05	-5.14369652880494E-05	1.8980593015486E-05
ΔYFP – change in proportions of YFP+ cells	0.331320265879472	0.193684269575922	0.426322234065442
Rate of Ki67 loss	5.40211117979048	4.05079182441323	6.93707876847824
Errors estimated from the model fits to Counts, Normalised chimerism, Ki67 proportions in Donor- and in Host- derived LNGC B cells.
sigma1	1.04807594182864	0.788536700042529	1.40090731009401
sigma2	0.648327088584462	0.4884080328162	0.874919773715939
sigma3	0.288055364860632	0.214548217666513	0.391442763610938
sigma4	0.159551117733053	0.115262424220258	0.22172678336685
Model: Time-dependent influx, Source: FM B cells	mean	2.5%	97.5%
Pool size at t0: N0 – log transformed	11.3686518935919	10.3594103949988	12.1961119227662
Ki67 proportion at t0	0.896498607794062	0.799646959030311	0.982932371117862
Rate of daily influx at t0	4.94574699936785E-05	2.20089962393033E-05	9.81388787636594E-05
Rate of cell division	1.65388892493356	1.18572510740085	2.20612707311184
ΔYFP – change in proportions of YFP+ cells	0.348689744186744	0.224365838146354	0.434729125147797
Rate of Ki67 loss	5.34829319210873	3.95009672162516	6.86093240582086
Rate with which source influx changes with host age	0.003164752639065	-0.000691668893295	0.006679265830829
Errors estimated from the model fits to Counts, Normalised chimerism, Ki67 proportions in Donor- and in Host- derived LNGC B cells.
sigma1	1.03174900816124	0.772713113324616	1.37875799080804
sigma2	0.631751127229883	0.478985720538552	0.862473115236766
sigma3	0.290896919238697	0.21841339886297	0.394619100522548
sigma4	0.156790086936343	0.115402874210621	0.214803098592792
Model: Time-dependent turnover, Source: FM B cells	mean	2.5%	97.5%
Pool size at t0: N0 – log transformed	11.3310816149309	9.95209773991622	12.314452867564
Ki67 proportion at t0	0.897635581807499	0.806166518470938	0.983085856077124
Rate of daily influx	6.29349074545241E-05	3.28256702235153E-05	0.000113402107934
Rate of cell division	1.59495437925185	1.1342397849261	2.14475957754602
Rate with which turnover varies with host age	2.01375249492522E-05	-1.84131267941243E-05	5.26644965444419E-05
ΔYFP – change in proportions of YFP+ cells	0.329443677294319	0.191926705193241	0.428979960577444
Rate of Ki67 loss	5.39351144615186	4.01574602790121	6.93615625081851
Errors estimated from the model fits to Counts, Normalised chimerism, Ki67 proportions in Donor- and in Host- derived LNGC B cells.
sigma1	1.04652682333069	0.779820097641602	1.41413827780176
sigma2	0.643738970214331	0.485993998343416	0.868625615971324
sigma3	0.290049862900502	0.217010504181471	0.394490566679124
sigma4	0.159035737653616	0.117242983022136	0.220847448799207
Model: Incumbent, Source FM B cells
Pool size at t0: N0 – log transformed	11.0861137935407	8.21095524133867	12.2663776546374
Ki67 proportion at t0	0.898188251101188	0.79899553079598	0.9860084599876
Ki67 proportion within Incumbent subset at t0	0.375844535913334	0.017702916492806	0.912263319726123
Rate of daily influx	8.73248316065388E-05	4.96841086323918E-05	0.000152099665079
Rate of turnover	1.67461224460562	1.19838756313168	2.22248085617128
Rate of cell division	1.65402882266994	1.17839139334604	2.20158808270415
Rate of Net loss	0.020583421935677	0.015220944986465	0.032293452396303
Rate of cell division within Incumbent subset	0.665862830676546	0.065791587526206	1.43230826547783
Rate of Ki67 loss	5.48862492216323	4.10560105880082	6.99466061691999
Errors estimated from the model fits to Counts, Normalised chimerism, Ki67 proportions in Donor- and in Host- derived LNGC B cells.
sigma1	1.08919107241536	0.820676261108852	1.44975550469281
sigma2	0.669677365794487	0.488834625634329	0.947112554166528
sigma3	0.290714050816245	0.21650875808211	0.399667577834004
sigma4	0.160391270288406	0.117072481620859	0.222749399741634
