# Supplementary material for: Fate Mapping Quantifies the Dynamics of B Cell Development and Activation throughout Life
Source: Cell Rep. Author manuscript; Available in PMC 2021 Nov 26. (PMC8622872; doi:10.1016/j.celrep.2020.108376)
Supplement: 2 [file NIHMS1647629-supplement-2.zip › DataS1/Supplementary Data/Parameters_table/Parameters-SPGCBcells.csv]

Model: Simple Homogeneous, Source: T2 B cells
	mean	2.5%	97.5%
Pool size at t0: N0 – log transformed	8.56513914793996	5.58399903983097	10.8128300255419
Ki67 proportion at t0	0.897276342922267	0.800991023805418	0.984300962378107
Rate of daily influx	0.003240630191824	0.002289592623131	0.004522590524751
Rate of cell division	1.81408438114621	1.30243373981905	2.40058398712809
ΔYFP – change in proportions of YFP+ cells	0.140107915702558	0.084247175851994	0.195032992632808
Rate of Ki67 loss	5.53879572945736	4.1358651892828	7.07728124167421
Errors estimated from the model fits to Counts, Normalised chimerism, Ki67 proportions in Donor- and in Host- derived SPGC B cells.
sigma1	0.760454242634502	0.577353228718843	1.00970121354996
sigma2	0.532716815755213	0.404291904248863	0.71708961650646
sigma3	0.139526158241503	0.099586274179723	0.199117633340816
sigma4	0.247077887605449	0.186058464507008	0.33183872500675
Model: Kinetic Heterogeneity, Source: T2 B cells
	mean	2.5%	97.5%
Pool size at t0: N0 – log transformed	8.97908808194359	5.75246474764843	11.4096947476934
Ki67 proportion within transient subset at t0	0.897444172444685	0.80099557228239	0.984251528974927
Ki67 proportion within persistent subset at t0	0.896852614166455	0.800441047860169	0.983684088132436
Rate of daily influx	0.007436815098689	0.002261950152069	0.019275038257825
The proportion of transient subset within source – T1 B cells at t0	0.697225030338154	0.146453399800794	0.937438859976434
Rate of cell division within persistent subset	1.11620021920914	0.785518347179424	1.50370062619409
Rate of cell division within transient subset	1.3364613333873	0.923999676223144	1.846516715008
ΔYFP – change in proportions of YFP+ cells	0.12740762165475	0.067178100198071	0.185353183498988
Rate of net loss within transient subset	0.528049505500994	0.083125206900086	1.21093497775197
Rate of net loss within persistent subset	0.017648161956307	0.006913506295333	0.036546571065118
Rate of Ki67 loss	5.37562360082783	3.9421648473729	6.9045638030467
Errors estimated from the model fits to Counts, Normalised chimerism, Ki67 proportions in Donor- and in Host- derived SPGC B cells.
sigma1	0.694407255825009	0.506089223065989	0.950354997476222
sigma2	0.525210885836741	0.390624641451388	0.706124706427249
sigma3	0.257404748878907	0.192934662582232	0.357127454741073
sigma4	0.252807202128509	0.189802117646426	0.341066844419409
Model: Time-dependent Division, Source: T2 B cells	mean	2.5%	97.5%
Pool size at t0: N0 – log transformed	8.54111662857751	5.65397819723189	10.7163742835393
Ki67 proportion at t0	0.898151212592656	0.801040727162419	0.987840157570434
Rate of daily influx	0.002520770532402	0.001677481923828	0.003746416403265
Rate of turnover	1.7871414550317	1.30009138557416	2.32294632627354
Rate with which division varies with host age	-3.47260098781464E-05	-6.50761652188921E-05	-2.63981832670001E-06
ΔYFP – change in proportions of YFP+ cells	0.129824830974099	0.075476771605974	0.184511095666629
Rate of Ki67 loss	5.58621723732682	4.24264569826182	7.03646473148
Errors estimated from the model fits to Counts, Normalised chimerism, Ki67 proportions in Donor- and in Host- derived SPGC B cells.
sigma1	0.685080974554815	0.515414103175704	0.931241308431026
sigma2	0.538954219592188	0.408121550724605	0.713412622681918
sigma3	0.140817235937312	0.101196439881899	0.200469627755815
sigma4	0.247229382212339	0.186200338855037	0.335880705164898
Model: Time-dependent influx, Source: T2 B cells	mean	2.5%	97.5%
Pool size at t0: N0 – log transformed	8.64089526563389	5.65254459802423	10.8105676923624
Ki67 proportion at t0	0.897696821068115	0.801247832562986	0.987099219773651
Rate of daily influx at t0	0.001945130972431	0.001095075636216	0.003230328139121
Rate of cell division	1.81972906239963	1.32137295297531	2.38163099499346
ΔYFP – change in proportions of YFP+ cells	0.134617996139604	0.080835787569345	0.190986458903521
Rate of Ki67 loss	5.52227846516528	4.11990641185441	7.02502343455418
Rate with which source influx changes with host age	0.003027496074236	0.000577932058031	0.005380174150742
Errors estimated from the model fits to Counts, Normalised chimerism, Ki67 proportions in Donor- and in Host- derived SPGC B cells.
sigma1	0.670269852354428	0.504620217590174	0.909371246561593
sigma2	0.536927713825355	0.409885220764161	0.713077482625051
sigma3	0.140183992074338	0.100361270681326	0.198073156621883
sigma4	0.246727744602793	0.185284648714574	0.332012050377575
Model: Time-dependent turnover, Source: T2 B cells	mean	2.5%	97.5%
Pool size at t0: N0 – log transformed	8.50368654032002	5.33103069594559	10.7781423138867
Ki67 proportion at t0	0.897527311793638	0.799214180815944	0.987081633088166
Rate of daily influx	0.002538354872313	0.001690131350669	0.00377069141945
Rate of cell division	1.77332263897884	1.27758440220457	2.34189405893323
Rate with which turnover varies with host age	3.41478965912067E-05	9.25275955551436E-07	6.64924108870744E-05
ΔYFP – change in proportions of YFP+ cells	0.128165532148229	0.072279254125851	0.18560598520499
Rate of Ki67 loss	5.57192743382591	4.17654280826589	7.03498414517522
Errors estimated from the model fits to Counts, Normalised chimerism, Ki67 proportions in Donor- and in Host- derived SPGC B cells.
sigma1	0.688732615193329	0.512397684142904	0.942635681366504
sigma2	0.539419893244265	0.41138257936284	0.720788894648983
sigma3	0.1399700865516	0.100345855178624	0.200393806041399
sigma4	0.247994952003838	0.186542142395795	0.334377548361938
Model: Incumbent, Source T2 B cells
Pool size at t0: N0 – log transformed	9.02680574461942	5.89541034362186	11.4229344187621
Ki67 proportion at t0	0.898208388877461	0.80282860856638	0.984669832599551
Ki67 proportion within Incumbent subset at t0	0.372414727548986	0.013365374781645	0.921163286110086
Rate of daily influx	0.004344220793504	0.002687836057809	0.007325134886169
Rate of turnover	1.89625440105784	1.37543150041674	2.48960549202258
Rate of cell division	1.84741181246904	1.33044584933122	2.44053922981294
Rate of Net loss	0.048842588588795	0.034022694164284	0.08069159691407
Rate of cell division within Incumbent subset	0.456709880211368	0.017492576015732	1.22105381832342
Rate of Ki67 loss	5.53971866649859	4.16887932147917	7.06799026903429
Errors estimated from the model fits to Counts, Normalised chimerism, Ki67 proportions in Donor- and in Host- derived SPGC B cells.
sigma1	0.794972221063587	0.599214920171685	1.07123829350822
sigma2	0.545244216596093	0.411726923981222	0.727370818527144
sigma3	0.139646053542843	0.099398025556232	0.201498006405071
sigma4	0.246140120529881	0.188084830001073	0.327251002608741
